# Supplementary material for: Antisense oligonucleotide therapy corrects splicing in the common Stargardt disease type 1-causing variant ABCA4 c.5461-10T>C
Source: Mol Ther Nucleic Acids. 2023 Feb 18;31:674–88. doi: 10.1016/j.omtn.2023.02.020 (PMC9999166; doi:10.1016/j.omtn.2023.02.020)
Supplement: Table S2. Splicing Silencer motifs detected in the AON biding region showed in Figure S1B — Capital letters are representing the ABCA4 exon 39 base pairs. [file mmc2.xlsx]

## Sheet: Sheet1
Table S2. Splicing Silencer motifs detected in the AON biding region showed in Figure S1B. Capital letters are representing the ABCA4 exon 39 base pairs.
SS signals
Name	Position	Motif	Value
Sironi_motif3 (SS Site)	1	ttgccctg	63.91
IIE (SS Site)	2	tgccct	-
IIE (SS Site)	4	ccctgt	-
IIE (SS Site)	5	cctgtg	-
IIE (SS Site)	6	ctgtgc	-
IIE (SS Site)	7	tgtgct	-
Sironi_motif2 (SS Site)	7	tgtgctg	66.68
IIE (SS Site)	8	gtgctg	-
IIE (SS Site)	9	tgctgt	-
IIE (SS Site)	10	gctgtc	-
IIE (SS Site)	12	tgtcct	-
IIE (SS Site)	13	gtcctg	-
IIE (SS Site)	14	tcctgt	-
IIE (SS Site)	15	cctgtg	-
IIE (SS Site)	16	ctgtga	-
IIE (SS Site)	17	tgtgag	-
Sironi_motif2 (SS Site)	17	tgtgaga	72.75
Sironi_motif2 (SS Site)	19	tgagagc	70.51
Sironi_motif1 (SS Site)	19	tgagagca	70.33
SS_hnRNPA1 (SS Site)	20	gagagc	75.6
IIE (SS Site)	27	tctggg	-
Sironi_motif2 (SS Site)	27	tctgggc	73.56
IIE (SS Site)	28	ctgggc	-
IIE (SS Site)	29	tgggcc	-
Sironi_motif3 (SS Site)	31	ggccccac	64.58
IIE (SS Site)	39	ctgctg	-
Sironi_motif2 (SS Site)	43	tgaagag	65.39
Sironi_motif1 (SS Site)	44	gaagagag	68.57
SS_hnRNPA1 (SS Site)	45	aagaga	73.7
Sironi_motif2 (SS Site)	46	agagagg	73.7
Sironi_motif1 (SS Site)	46	agagaggg	82.15
SS_hnRNPA1 (SS Site)	47	gagagg	74.65
Sironi_motif2 (SS Site)	48	agagggg	90.61
Sironi_motif1 (SS Site)	48	agaggggg	66.55
SS_hnRNPA1 (SS Site)	49	gagggg	86.08
IIE (SS Site)	49	gagggg	-
Sironi_motif2 (SS Site)	49	gaggggg	67.96
IIE (SS Site)	50	aggggg	-
Fas SS (SS Site)	50	aggggg	-
Sironi_motif2 (SS Site)	50	agggggg	81.11
IIE (SS Site)	51	gggggg	-
Fas SS (SS Site)	51	gggggg	-
Sironi_motif2 (SS Site)	51	ggggggg	84.87
IIE (SS Site)	52	gggggg	-
Fas SS (SS Site)	52	gggggg	-
Sironi_motif2 (SS Site)	52	ggggggt	72.81
IIE (SS Site)	53	gggggt	-
Fas SS (SS Site)	53	gggggt	-
Sironi_motif2 (SS Site)	53	gggggtg	67.96
IIE (SS Site)	54	ggggtg	-
Fas SS (SS Site)	54	ggggtg	-
Sironi_motif2 (SS Site)	54	ggggtgg	67.96
IIE (SS Site)	55	gggtgg	-
Fas SS (SS Site)	55	gggtgg	-
Sironi_motif2 (SS Site)	55	gggtggg	76.91
IIE (SS Site)	56	ggtggg	-
Fas SS (SS Site)	56	ggtggg	-
Sironi_motif2 (SS Site)	56	ggtgggg	97.41
IIE (SS Site)	57	gtgggg	-
Fas SS (SS Site)	57	gtgggg	-
IIE (SS Site)	58	tggggt	-
Fas SS (SS Site)	58	tggggt	-
IIE (SS Site)	59	ggggtt	-
Fas SS (SS Site)	59	ggggtt	-
IIE (SS Site)	60	gggttt	-
Fas SS (SS Site)	60	gggttt	-
IIE (SS Site)	61	ggtttg	-
Fas SS (SS Site)	61	ggtttg	-
Sironi_motif2 (SS Site)	61	ggtttgc	62.52
IIE (SS Site)	62	gtttgc	-
IIE (SS Site)	63	tttgcc	-
Sironi_motif3 (SS Site)	63	tttgcccc	60.77
Sironi_motif3 (SS Site)	64	ttgccccg	62.21
Fas SS (SS Site)	71	gtttcc	-
Sironi_motif3 (SS Site)	71	gtttccaa	67.78
Sironi_motif3 (SS Site)	72	tttccaac	71.88
Sironi_motif1 (SS Site)	76	caacagtc	62.25
Sironi_motif3 (SS Site)	80	agtcctac	61.45
Sironi_motif3 (SS Site)	86	acttccct	61.07
Sironi_motif3 (SS Site)	87	cttccctg	73.42
IIE (SS Site)	90	ccctgt	-
IIE (SS Site)	91	cctgtt	-
IIE (SS Site)	92	ctgttt	-
IIE (SS Site)	93	tgtttc	-
Fas SS (SS Site)	93	tgtttc	-
Sironi_motif1 (SS Site)	97	tcagACGC	63.92
SS_hnRNPA1 (SS Site)	109	CAGGTT	72.51
IIE (SS Site)	119	GCCGTG	-
IIE (SS Site)	122	GTGCTG	-
Sironi_motif2 (SS Site)	123	TGCTGAG	63.08
Sironi_motif2 (SS Site)	124	GCTGAGG	63.6
Sironi_motif1 (SS Site)	124	GCTGAGGA	63.45
Sironi_motif2 (SS Site)	126	TGAGGAA	69.7
SS_hnRNPA1 (SS Site)	127	GAGGAA	80.6
IIE (SS Site)	138	TCATTG	-
IIE (SS Site)	139	CATTGT	-
IIE (SS Site)	140	ATTGTC	-
IIE (SS Site)	141	TTGTCT	-
IIE (SS Site)	142	TGTCTT	-
IIE (SS Site)	143	GTCTTC	-
Sironi_motif3 (SS Site)	144	TCTTCCCC	73.33
Sironi_motif3 (SS Site)	145	CTTCCCCC	72.15
Sironi_motif3 (SS Site)	146	TTCCCCCA	65.92
Sironi_motif3 (SS Site)	147	TCCCCCAC	86.3
IIE (SS Site)	154	CTTCTG	-
Sironi_motif3 (SS Site)	156	TCTGCCTG	74.61
IIE (SS Site)	158	TGCCTG	-
Sironi_motif2 (SS Site)	159	GCCTGGG	60.01
IIE (SS Site)	160	CCTGGG	-
Fas SS (SS Site)	160	CCTGGG	-
Sironi_motif2 (SS Site)	160	CCTGGGC	63.69
IIE (SS Site)	161	CTGGGC	-
IIE (SS Site)	162	TGGGCC	-
Sironi_motif2 (SS Site)	164	GGCCGGG	69.72
IIE (SS Site)	165	GCCGGG	-
Sironi_motif2 (SS Site)	165	GCCGGGG	67.96
IIE (SS Site)	168	GGGGCC	-
IIE (SS Site)	169	GGGCCT	-
IIE (SS Site)	174	TCATTG	-
IIE (SS Site)	178	TGACCT	-
Sironi_motif3 (SS Site)	181	CCTTGCAC	61.45
SS_hnRNPA1 (SS Site)	194	CAGGCT	74.17
PSS (SS Site)	194	CAGGCTGT	-2.29
IIE (SS Site)	196	GGCTGT	-
Sironi_motif2 (SS Site)	196	GGCTGTG	60.01
IIE (SS Site)	197	GCTGTG	-
IIE (SS Site)	198	CTGTGA	-
IIE (SS Site)	199	TGTGAC	-
Sironi_motif1 (SS Site)	203	ACAGATGT	73.25
IIE (SS Site)	205	AGATGT	-
IIE (SS Site)	207	ATGTCT	-
SS_hnRNPA1 (SS Site)	212	TATGCC	69.17
IIE (SS Site)	219	GGTTTG	-
Fas SS (SS Site)	219	GGTTTG	-
Sironi_motif2 (SS Site)	219	GGTTTGg	72.55
IIE (SS Site)	220	GTTTGg	-
Fas SS (SS Site)	220	GTTTGg	-
Sironi_motif2 (SS Site)	220	GTTTGgt	60.49
IIE (SS Site)	221	TTTGgt	-
Sironi_motif2 (SS Site)	221	TTTGgtg	66.68
IIE (SS Site)	222	TTGgtg	-
IIE (SS Site)	223	TGgtgg	-
Fas SS (SS Site)	223	TGgtgg	-
Sironi_motif2 (SS Site)	223	TGgtggg	79.98
IIE (SS Site)	224	Ggtggg	-
Fas SS (SS Site)	224	Ggtggg	-
Sironi_motif2 (SS Site)	224	Ggtgggt	85.35
IIE (SS Site)	225	gtgggt	-
Fas SS (SS Site)	225	gtgggt	-
IIE (SS Site)	226	tgggtg	-
Fas SS (SS Site)	226	tgggtg	-
Sironi_motif2 (SS Site)	226	tgggtgg	71.04
IIE (SS Site)	227	gggtgg	-
Fas SS (SS Site)	227	gggtgg	-
Sironi_motif2 (SS Site)	227	gggtggt	64.85
IIE (SS Site)	228	ggtggt	-
Sironi_motif2 (SS Site)	228	ggtggta	69.67
IIE (SS Site)	229	gtggta	-
IIE (SS Site)	230	tggtag	-
SS_hnRNPA1 (SS Site)	233	tagccg	72.27
Sironi_motif1 (SS Site)	235	gccgaggc	65.42
Sironi_motif2 (SS Site)	237	cgaggcc	60.64
SS_hnRNPA1 (SS Site)	238	gaggcc	77.03
SS_hnRNPA1 (SS Site)	244	catgga	65.84
Sironi_motif1 (SS Site)	245	atggagca	60.47
Sironi_motif2 (SS Site)	250	gcatggg	69.5
Sironi_motif2 (SS Site)	251	catgggc	63.69
IIE (SS Site)	253	tgggcc	-
IIE (SS Site)	258	cctggg	-
Fas SS (SS Site)	258	cctggg	-
Sironi_motif2 (SS Site)	258	cctgggt	61.65
IIE (SS Site)	259	ctgggt	-
IIE (SS Site)	260	tgggtc	-
Sironi_motif3 (SS Site)	262	ggtccaaa	66.01
Sironi_motif1 (SS Site)	265	ccaaagct	71.12
Sironi_motif2 (SS Site)	269	agctggg	73.16
IIE (SS Site)	270	gctggg	-
Sironi_motif2 (SS Site)	270	gctggga	69.67
IIE (SS Site)	271	ctggga	-
IIE (SS Site)	272	tgggag	-
Fas SS (SS Site)	272	tgggag	-
Sironi_motif2 (SS Site)	272	tgggagg	71.04
Sironi_motif1 (SS Site)	272	tgggaggg	63.74
IIE (SS Site)	273	gggagg	-
Fas SS (SS Site)	273	gggagg	-
Sironi_motif2 (SS Site)	273	gggaggg	69.72
PSS (SS Site)	273	gggagggt	-34.46
IIE (SS Site)	274	ggaggg	-
Fas SS (SS Site)	274	ggaggg	-
Sironi_motif2 (SS Site)	274	ggagggt	82.3
SS_hnRNPA1 (SS Site)	275	gagggt	87.98
IIE (SS Site)	275	gagggt	-
IIE (SS Site)	276	agggtt	-
Fas SS (SS Site)	276	agggtt	-
Fas SS (SS Site)	277	gggtta	-
Sironi_motif2 (SS Site)	282	accgggg	64.21
Sironi_motif2 (SS Site)	283	ccggggg	61.17
PSS (SS Site)	283	ccgggggg	-2.24
IIE (SS Site)	284	cggggg	-
Fas SS (SS Site)	284	cggggg	-
Sironi_motif2 (SS Site)	284	cgggggg	78.07
IIE (SS Site)	285	gggggg	-
Fas SS (SS Site)	285	gggggg	-
Sironi_motif2 (SS Site)	285	ggggggg	84.87
PSS (SS Site)	285	gggggggc	-6.89
IIE (SS Site)	286	gggggg	-
Fas SS (SS Site)	286	gggggg	-
Sironi_motif2 (SS Site)	286	ggggggc	74.84
IIE (SS Site)	287	gggggc	-
IIE (SS Site)	288	ggggct	-
Sironi_motif3 (SS Site)	291	gctcctgc	63.44
IIE (SS Site)	304	actgtg	-
IIE (SS Site)	305	ctgtgg	-
IIE (SS Site)	306	tgtggc	-
Sironi_motif2 (SS Site)	306	tgtggca	72.75
Fas SS (SS Site)	307	gtggca	-
SS, splicing silencer
